# Supplementary material for: Regional variation in growth and survival responses to atmospheric nitrogen and sulfur deposition for 140 tree species across the United States
Source: Front For Glob Change. Author manuscript; Available in PMC 2025 Nov 11. (PMC11864324; doi:10.3389/ffgc.2024.1426644)
Supplement: Supplement2 [file NIHMS2038564-supplement-Supplement1.xlsx]

## Sheet: List of tables
Supplementary Tables
Title: Regional variation in growth and survival responses to atmospheric nitrogen and sulfur deposition for 140 tree species across the U.S.
Authors: Rebecca M. Dalton1, Jesse N. Miller2, Tara Greaver1, Robert D. Sabo2, Kemen G. Austin3, Jennifer N. Phelan3, R. Quinn Thomas4,5, Christopher M. Clark2
Institutional affiliations:
1 U.S. Environmental Protection Agency, Office of Research and Development, Center for Public Health and Environmental Assessment, Research Triangle Park, Durham, NC, United States of America
2 U.S. Environmental Protection Agency, Office of Research and Development, Center for Public Health and Environmental Assessment, Washington, DC, United States of America
3Research Triangle Institute (RTI) International, Research Triangle Park, NC, United States of America
4Department of Forest Resources and Environmental Conservation, Virginia Tech, Cheatham Hall, Blacksburg, VA, United States of America
5 Department of Biological Sciences, Virginia Tech, Derring Hall, Blacksburg, VA, United States of America
Table S1. Pearson correlation coefficients between climate, edaphic, deposition, and biotic covariates
Table S2. Mean and standard deviations (SD) of climate, edaphic, deposition, and biotic covariates
Table S3. Distribution of N deposition responses
Table S4. Distribution of S deposition responses
Table S5. Species-specific growth and survival responses to nitrogen (N) or sulfur (S)
Table S6. Summary of species-specific critical loads of N deposition for tree growth response across Divisions
Table S7. Summary of species-specific critical loads of N deposition for tree survival response across Divisions
Table S8. Summary of species-specific critical loads of S deposition for tree growth response across Divisions
Table S9. Summary of species-specific critical loads of S deposition for tree survival response across Divisions
Table S10 – S13. Results from ordinal models for tree growth and survival responses to nitrogen and sulfur deposition

## Sheet: S1
Table S1. Pearson correlation coefficients for mean, minimum, and maximum climate (temperature, precipitation), edaphic (soil pH), and deposition (nitrogen and sulfur deposition) covariates. Bolded values are above a threshold of |0.7| and are considered highly correlated. Computed correlations used pearson-method with pairwise deletion.
	temperature	annual precip	soil pH	N dep	S dep	myco association	deciduousness
temperature	-	0.466*	-0.311*	0.404*	0.302*	0.232*	-0.185*
annual precipitation		-	-0.723*	0.269*	0.360*	0.024	-0.130*
soil pH			-	-0.452*	-0.600*	0.071	0.239*
N deposition				-	0.809*	0.224*	-0.636*
S deposition					-	0.202*	-0.500*
mycorrhizal association						-	-0.192*
deciduousness							-
*P ≤ 0.05

## Sheet: S2
Table S2 . Mean and standard deviations (SD) of mean annual temperature (°C), mean cumulative precipitation (mm), soil pH, nitrogen deposition (kg/h/yr), and sulfur deposition (kg/h/yr), the percentage of tree species which associate with arbuscular mycorrhizal fungi relative to ectomycorrhizal fungi, the percentage of deciduous species relative to evergreen species, and the total species per div…
USFS Division	temperature (°C)		precipitation		soil pH		N deposition		S deposition		mycorrhizal	decid	total
			(mm)				(kg/h/yr)		(kg/h/yr)		association		species
	mean	SD	mean	SD	mean	SD	mean	SD	mean	SD	% AMF	% decid	n
Warm Continental (21)	5.85	1.05	986.58	162.52	5.34	0.35	8.15	1.3	7.05	3.41	0.32	0.13	38
Hot Continental (22)	11.14	2.21	1184.71	160.67	5.55	0.42	11.16	0.78	11.35	3.22	0.46	0.22	68
Subtropical (23)	17.42	1.67	1379.33	54.2	5.3	0.28	9.53	0.93	7.79	1.37	0.48	0	61
Marine (24)	7.18	2.1	1630.33	583.66	5.79	0.42	2.95	0.61	1.47	0.65	0.2	0.15	15
Prairie (25)	12.01	2.17	984.63	75.93	6.34	0.25	11.59	0.69	5.73	0.88	0.57	0.25	23
Mediterranean (26)	10.64	3.02	1248.63	364.87	6.06	0.25	4.48	0.92	1.04	0.22	0.17	0.23	18
Trop/Sub Steppe (31)	10.38	1.38	485.15	96.61	7.19	0.32	4.11	0.6	1.62	0.33	0.38	0.91	8
Trop/Sub Desert (32)	12.53	-	371.61	-	7.72	-	3.55	-	0.88	-	1	0.74	1
Temp Steppe (33)	7.07	2.22	590.16	195.11	6.92	0.6	4.08	1.67	1.4	0.55	0.27	0.85	22
Temperate Desert (34)	6.05	1.95	571.46	197.15	6.92	0.58	3.38	0.76	1.11	0.33	0.23	0.76	13
Savannah (41)	24	-	1469.59	-	6.18	-	7.2	-	4.71	-	1	0	1

## Sheet: S3
Table S3. Distribution of N deposition responses. The number of species across the Contiguous United States and each United States Forest Service division that have no change growth or survival (flat), or an increasing, decreasing, or unimodal response to increasing nitrogen deposition. Species in areas with highly correlated values of nitrogen and sulfur deposition are excluded from our analysis…
Division	Latitude (DD)	Longitude (DD)	Process	Number of species	Survival and growth response to N deposition
					Flat	Increase	Decrease	Unimodal	NS corr.
Continental U.S.	-	-	growth	141	35	55	7	26	18
			survival	146	80	11	12	35	8
Marine (24)	-122.33	45.9	growth	13	3	4	1	1	4
			survival	15	8	3	0	3	1
Mediterranean (26)	-120.86	38.34	growth	17	2	9	0	6	0
			survival	18	11	1	1	3	2
Tropical/Subtropical Desert (32)	-114.56	34.52	growth	1	0	0	0	1	0
			survival	1	0	0	0	1	0
Temperate Desert (34)	-113.48	42.43	growth	11	2	7	2	0	0
			survival	13	8	2	0	2	1
Tropical/Subtropical Steppe (31)	-104.79	33.18	growth	7	0	5	0	0	2
			survival	8	7	1	0	0	0
Temperate Steppe (33)	-103.02	43.33	growth	17	2	9	2	1	3
			survival	22	19	0	2	1	0
Prairie (25)	-94.91	38.99	growth	19	9	7	0	1	2
			survival	23	15	1	0	6	1
Subtropical (23)	-86.11	33.22	growth	57	25	9	3	14	6
			survival	61	34	2	8	14	3
Hot Continental (22)	-84.89	39.95	growth	63	10	21	3	15	14
			survival	68	36	3	5	18	6
Warm Continental (21)	-82	45.11	growth	35	12	15	2	5	1
			survival	38	22	4	1	10	1
Savannah (41)	-80.85	26.06	growth	1	0	1	0	0	0
			survival	1	1	0	0	0	0
Total Division Values (Species x Division)	-	-	growth	241	65	87	13	44	32
			survival	268	161	17	17	58	15

## Sheet: S4
Table S4. Distribution of S deposition responses. The number of species across the Contiguous United States and each United States Forest Service Division that have no change in probability of growth or survival (flat), or a decreasing, or sigmoidal response to increasing sulfur deposition. Species in areas with highly correlated values of nitrogen and sulfur deposition are excluded from our anal…
Division	Latitude (DD)	Longitude (DD)	Process	Number of species	Survival and growth response to S deposition
					Flat	Decrease	Sigmoidal	NS corr.
Continental U.S.	-	-	growth	141	17	8	98	18
			survival	146	50	12	76	8
Marine (24)	-122.33	45.9	growth	13	1	1	7	4
			survival	15	9	4	1	1
Mediterranean (26)	-120.86	38.34	growth	17	1	0	16	0
			survival	18	11	2	3	2
Tropical/Subtropical Desert (32)	-114.56	34.52	growth	1	1	0	0	0
			survival	1	0	1	0	0
Temperate Desert (34)	-113.48	42.43	growth	11	2	1	8	0
			survival	13	6	3	3	1
Tropical/Subtropical Steppe (31)	-104.79	33.18	growth	7	0	0	5	2
			survival	8	3	2	3	0
Temperate Steppe (33)	-103.02	43.33	growth	17	3	0	11	3
			survival	22	12	7	3	0
Prairie (25)	-94.91	38.99	growth	19	9	1	7	2
			survival	23	11	5	6	1
Subtropical (23)	-86.11	33.22	growth	57	10	3	38	6
			survival	61	18	2	38	3
Hot Continental (22)	-84.89	39.95	growth	63	9	3	37	14
			survival	68	18	4	40	6
Warm Continental (21)	-82	45.11	growth	35	4	0	30	1
			survival	38	8	6	23	1
Savannah (41)	-80.85	26.06	growth	1	0	0	1	0
			survival	1	0	0	1	0
Total Division Values (Species x Division)	-	-	growth	241	40	9	160	32
			survival	268	96	36	121	15

## Sheet: S5
Table S5. Species-specific growth and survival responses to nitrogen (N) or sulfur (S) deposition across the conterminous United States (CONUS) and United States Forest Service (USFS) divisions. Divisions are ordered west to east, and species are ordered alphabetically. The color of the square indicates the shape of the growth or survival responses to N and S. NS* indicates that a CL could not be…
Species	Dep	Process	CONUS	Marine (24)	Mediterranean (26)	Trop/ Sub Desert (32)	Temperate Desert (34)	Trop/ Sub Steppe (31)	Temperate Steppe (33)	Prarie (25)	Subtropical (23)	Hot Continental (22)	Warm Continental (21)	Savannah (41)
Abies amabilis	N	growth	unimodal	unimodal
Abies amabilis	N	survival	flat	increase
Abies amabilis	S	growth	sigmoidal	sigmoidal
Abies amabilis	S	survival	flat	decrease
Abies balsamea	N	growth	unimodal										unimodal
Abies balsamea	N	survival	increase										flat
Abies balsamea	S	growth	sigmoidal										sigmoidal
Abies balsamea	S	survival	sigmoidal										sigmoidal
Abies concolor	N	growth	increase	increase	increase		increase
Abies concolor	N	survival	flat	NS*	flat		flat		flat
Abies concolor	S	growth	sigmoidal	flat	sigmoidal		flat
Abies concolor	S	survival	sigmoidal	NS*	flat		sigmoidal		flat
Abies grandis	N	growth	increase	increase					increase
Abies grandis	N	survival	increase	flat					flat
Abies grandis	S	growth	sigmoidal	sigmoidal					sigmoidal
Abies grandis	S	survival	decrease	flat					decrease
Abies lasiocarpa	N	growth	increase	flat			increase		NS*
Abies lasiocarpa	N	survival	NS*	flat			flat		flat
Abies lasiocarpa	S	growth	flat	sigmoidal			sigmoidal		NS*
Abies lasiocarpa	S	survival	NS*	decrease			flat		flat
Abies lasiocarpa var. arizonica	N	survival	flat						flat
Abies lasiocarpa var. arizonica	S	survival	flat						flat
Abies magnifica	N	growth	increase		increase
Abies magnifica	N	survival	decrease		decrease
Abies magnifica	S	growth	sigmoidal		sigmoidal
Abies magnifica	S	survival	sigmoidal		sigmoidal
Abies shastensis	N	growth	unimodal	flat
Abies shastensis	N	survival	flat	flat
Abies shastensis	S	growth	sigmoidal	sigmoidal
Abies shastensis	S	survival	flat	flat
Acer barbatum	N	growth	flat
Acer barbatum	N	survival	flat								flat
Acer barbatum	S	growth	decrease
Acer barbatum	S	survival	flat								flat
Acer macrophyllum	N	growth	NS*	NS*
Acer macrophyllum	N	survival	flat	flat
Acer macrophyllum	S	growth	NS*	NS*
Acer macrophyllum	S	survival	flat	flat
Acer negundo	N	growth	flat							increase	flat	decrease
Acer negundo	N	survival	flat							flat	flat	flat
Acer negundo	S	growth	decrease							flat	sigmoidal	decrease
Acer negundo	S	survival	sigmoidal							flat	flat	sigmoidal
Acer pensylvanicum	N	growth	unimodal
Acer pensylvanicum	N	survival	increase										flat
Acer pensylvanicum	S	growth	sigmoidal
Acer pensylvanicum	S	survival	sigmoidal										flat
Acer rubrum	N	growth	increase								increase	increase	increase
Acer rubrum	N	survival	unimodal								flat	flat	unimodal
Acer rubrum	S	growth	sigmoidal								sigmoidal	sigmoidal	sigmoidal
Acer rubrum	S	survival	decrease								sigmoidal	sigmoidal	sigmoidal
Acer saccharinum	N	growth	increase							flat		increase	increase
Acer saccharinum	N	survival	flat							flat		flat	flat
Acer saccharinum	S	growth	sigmoidal							sigmoidal		sigmoidal	flat
Acer saccharinum	S	survival	sigmoidal							flat		sigmoidal	flat
Acer saccharum	N	growth	flat									NS*	decrease
Acer saccharum	N	survival	increase									unimodal	NS*
Acer saccharum	S	growth	sigmoidal									NS*	sigmoidal
Acer saccharum	S	survival	sigmoidal									sigmoidal	NS*
Ailanthus altissima	N	growth	flat									unimodal
Ailanthus altissima	N	survival	increase									increase
Ailanthus altissima	S	growth	flat									flat
Ailanthus altissima	S	survival	sigmoidal									sigmoidal
Alnus rubra	N	growth	decrease	decrease
Alnus rubra	N	survival	decrease	flat
Alnus rubra	S	growth	decrease	decrease
Alnus rubra	S	survival	flat	flat
Amelanchier sp	N	growth	increase									increase
Amelanchier sp	N	survival	flat									flat
Amelanchier sp	S	growth	sigmoidal									flat
Amelanchier sp	S	survival	flat									flat
Arbutus menziesii	N	growth	increase		increase
Arbutus menziesii	N	survival	flat		increase
Arbutus menziesii	S	growth	sigmoidal		sigmoidal
Arbutus menziesii	S	survival	flat		sigmoidal
Betula alleghaniensis	N	growth	increase									NS*	flat
Betula alleghaniensis	N	survival	flat									flat	increase
Betula alleghaniensis	S	growth	sigmoidal									NS*	sigmoidal
Betula alleghaniensis	S	survival	sigmoidal									flat	sigmoidal
Betula lenta	N	growth	flat									increase	flat
Betula lenta	N	survival	NS*									decrease	unimodal
Betula lenta	S	growth	sigmoidal									sigmoidal	sigmoidal
Betula lenta	S	survival	NS*									sigmoidal	flat
Betula nigra	N	growth	decrease								decrease
Betula nigra	N	survival	decrease								decrease
Betula nigra	S	growth	sigmoidal								decrease
Betula nigra	S	survival	sigmoidal								sigmoidal
Betula papyrifera	N	growth	flat									unimodal	flat
Betula papyrifera	N	survival	flat									flat	flat
Betula papyrifera	S	growth	sigmoidal									sigmoidal	sigmoidal
Betula papyrifera	S	survival	sigmoidal									sigmoidal	sigmoidal
Betula populifolia	N	survival	flat										increase
Betula populifolia	S	survival	sigmoidal										decrease
Calocedrus decurrens	N	growth	increase		flat
Calocedrus decurrens	N	survival	flat	flat	flat
Calocedrus decurrens	S	growth	sigmoidal		sigmoidal
Calocedrus decurrens	S	survival	flat	flat	flat
Carpinus caroliniana	N	growth	NS*								unimodal
Carpinus caroliniana	N	survival	unimodal								flat
Carpinus caroliniana	S	growth	NS*								flat
Carpinus caroliniana	S	survival	sigmoidal								sigmoidal
Carya alba	N	growth	NS*								flat	NS*
Carya alba	N	survival	unimodal								flat	flat
Carya alba	S	growth	NS*								sigmoidal	NS*
Carya alba	S	survival	flat								flat	sigmoidal
Carya cordiformis	N	growth	increase							increase		increase	increase
Carya cordiformis	N	survival	flat							NS*		flat	unimodal
Carya cordiformis	S	growth	sigmoidal							flat		flat	sigmoidal
Carya cordiformis	S	survival	sigmoidal							NS*		flat	flat
Carya glabra	N	growth	increase								flat	increase
Carya glabra	N	survival	unimodal								decrease	decrease
Carya glabra	S	growth	sigmoidal								sigmoidal	sigmoidal
Carya glabra	S	survival	sigmoidal								sigmoidal	sigmoidal
Carya ovata	N	growth	flat							flat	flat	NS*
Carya ovata	N	survival	flat							flat	flat	flat
Carya ovata	S	growth	flat							flat	sigmoidal	NS*
Carya ovata	S	survival	sigmoidal							flat	sigmoidal	sigmoidal
Carya texana	N	growth	increase								flat	increase
Carya texana	N	survival	flat								increase	flat
Carya texana	S	growth	sigmoidal								flat	sigmoidal
Carya texana	S	survival	flat								sigmoidal	flat
Celtis laevigata	N	growth	NS*								NS*
Celtis laevigata	N	survival	flat								flat
Celtis laevigata	S	growth	NS*								NS*
Celtis laevigata	S	survival	sigmoidal								sigmoidal
Celtis occidentalis	N	growth	unimodal							flat		flat
Celtis occidentalis	N	survival	unimodal							flat		flat
Celtis occidentalis	S	growth	sigmoidal							sigmoidal		sigmoidal
Celtis occidentalis	S	survival	sigmoidal							flat		sigmoidal
Cercis canadensis	N	growth	flat
Cercis canadensis	N	survival	flat									flat
Cercis canadensis	S	growth	flat
Cercis canadensis	S	survival	sigmoidal									sigmoidal
Cercocarpus ledifolius	N	growth	decrease				decrease
Cercocarpus ledifolius	N	survival	NS*				flat
Cercocarpus ledifolius	S	growth	sigmoidal				sigmoidal
Cercocarpus ledifolius	S	survival	NS*				sigmoidal
Cornus florida	N	growth	flat								increase	flat
Cornus florida	N	survival	unimodal								NS*	unimodal
Cornus florida	S	growth	flat								sigmoidal	flat
Cornus florida	S	survival	sigmoidal								NS*	sigmoidal
Crataegus sp	N	survival	flat
Crataegus sp	S	survival	flat
Diospyros virginiana	N	growth	NS*								flat	NS*
Diospyros virginiana	N	survival	flat								flat	unimodal
Diospyros virginiana	S	growth	NS*								flat	NS*
Diospyros virginiana	S	survival	sigmoidal								sigmoidal	flat
Fagus grandifolia	N	growth	unimodal								flat	flat	unimodal
Fagus grandifolia	N	survival	unimodal								flat	flat	increase
Fagus grandifolia	S	growth	sigmoidal								sigmoidal	sigmoidal	sigmoidal
Fagus grandifolia	S	survival	decrease								flat	sigmoidal	sigmoidal
Fraxinus americana	N	growth	increase								flat	NS*	increase
Fraxinus americana	N	survival	unimodal							increase	flat	unimodal	flat
Fraxinus americana	S	growth	flat								sigmoidal	NS*	sigmoidal
Fraxinus americana	S	survival	sigmoidal							sigmoidal	flat	sigmoidal	sigmoidal
Fraxinus nigra	N	growth	increase									flat	increase
Fraxinus nigra	N	survival	increase									unimodal	flat
Fraxinus nigra	S	growth	sigmoidal									flat	sigmoidal
Fraxinus nigra	S	survival	sigmoidal									decrease	sigmoidal
Fraxinus pennsylvanica	N	growth	unimodal						increase	flat	unimodal	unimodal	unimodal
Fraxinus pennsylvanica	N	survival	unimodal						flat	flat	flat	unimodal	flat
Fraxinus pennsylvanica	S	growth	sigmoidal						flat	sigmoidal	sigmoidal	sigmoidal	flat
Fraxinus pennsylvanica	S	survival	sigmoidal						flat	sigmoidal	sigmoidal	sigmoidal	sigmoidal
Gleditsia triacanthos	N	growth	flat							flat		flat
Gleditsia triacanthos	N	survival	flat							unimodal		flat
Gleditsia triacanthos	S	growth	sigmoidal							flat		sigmoidal
Gleditsia triacanthos	S	survival	flat							decrease		flat
Gordonia lasianthus	N	growth	unimodal								unimodal
Gordonia lasianthus	N	survival	flat								increase
Gordonia lasianthus	S	growth	sigmoidal								sigmoidal
Gordonia lasianthus	S	survival	sigmoidal								sigmoidal
Ilex opaca	N	growth	flat								flat
Ilex opaca	N	survival	unimodal								unimodal
Ilex opaca	S	growth	flat								flat
Ilex opaca	S	survival	flat								flat
Juglans nigra	N	growth	increase							increase		increase
Juglans nigra	N	survival	unimodal							flat		unimodal
Juglans nigra	S	growth	sigmoidal							sigmoidal		sigmoidal
Juglans nigra	S	survival	sigmoidal							decrease		flat
Juniperus deppeana	N	growth	increase					increase
Juniperus deppeana	N	survival	flat					increase
Juniperus deppeana	S	growth	sigmoidal					sigmoidal
Juniperus deppeana	S	survival	decrease					sigmoidal
Juniperus monosperma	N	growth	flat					increase
Juniperus monosperma	N	survival	flat					flat	flat
Juniperus monosperma	S	growth	sigmoidal					sigmoidal
Juniperus monosperma	S	survival	flat					flat	decrease
Juniperus occidentalis	N	growth	increase		increase		increase
Juniperus occidentalis	N	survival	flat		flat		flat
Juniperus occidentalis	S	growth	sigmoidal		sigmoidal		sigmoidal
Juniperus occidentalis	S	survival	flat		flat		decrease
Juniperus osteosperma	N	growth	increase			unimodal	increase	increase	flat
Juniperus osteosperma	N	survival	unimodal			unimodal	NS*	flat	flat
Juniperus osteosperma	S	growth	sigmoidal			flat	decrease	sigmoidal	flat
Juniperus osteosperma	S	survival	flat			decrease	NS*	decrease	flat
Juniperus scopulorum	N	growth	unimodal						increase
Juniperus scopulorum	N	survival	flat				flat		flat
Juniperus scopulorum	S	growth	sigmoidal						sigmoidal
Juniperus scopulorum	S	survival	flat				flat		flat
Juniperus virginiana	N	growth	flat						decrease	increase	decrease	increase
Juniperus virginiana	N	survival	unimodal						flat	flat	flat	unimodal
Juniperus virginiana	S	growth	sigmoidal						flat	sigmoidal	sigmoidal	sigmoidal
Juniperus virginiana	S	survival	sigmoidal						flat	flat	sigmoidal	sigmoidal
Larix laricina	N	growth	flat										flat
Larix laricina	N	survival	unimodal									flat	flat
Larix laricina	S	growth	sigmoidal										sigmoidal
Larix laricina	S	survival	sigmoidal									sigmoidal	sigmoidal
Larix occidentalis	N	growth	increase						NS*
Larix occidentalis	N	survival	flat						flat
Larix occidentalis	S	growth	sigmoidal						NS*
Larix occidentalis	S	survival	flat						flat
Liquidambar styraciflua	N	growth	flat								increase	NS*
Liquidambar styraciflua	N	survival	unimodal								unimodal	increase
Liquidambar styraciflua	S	growth	sigmoidal								sigmoidal	NS*
Liquidambar styraciflua	S	survival	sigmoidal								sigmoidal	sigmoidal
Liriodendron tulipifera	N	growth	increase								increase	increase
Liriodendron tulipifera	N	survival	flat								unimodal	NS*
Liriodendron tulipifera	S	growth	sigmoidal								flat	sigmoidal
Liriodendron tulipifera	S	survival	sigmoidal								sigmoidal	NS*
Lithocarpus densiflorus	N	growth	unimodal		unimodal
Lithocarpus densiflorus	N	survival	flat		flat
Lithocarpus densiflorus	S	growth	sigmoidal		flat
Lithocarpus densiflorus	S	survival	flat		flat
Maclura pomifera	N	growth	increase							increase		unimodal
Maclura pomifera	N	survival	flat							flat		flat
Maclura pomifera	S	growth	sigmoidal							sigmoidal		sigmoidal
Maclura pomifera	S	survival	sigmoidal							flat		sigmoidal
Magnolia acuminata	N	growth	increase									increase
Magnolia acuminata	N	survival	flat									flat
Magnolia acuminata	S	growth	flat									flat
Magnolia acuminata	S	survival	flat									flat
Magnolia virginiana	N	growth	unimodal								unimodal
Magnolia virginiana	N	survival	unimodal								flat
Magnolia virginiana	S	growth	sigmoidal								sigmoidal
Magnolia virginiana	S	survival	sigmoidal								sigmoidal
Malus sp	N	growth	increase										flat
Malus sp	N	survival	flat									flat	increase
Malus sp	S	growth	decrease										sigmoidal
Malus sp	S	survival	sigmoidal									flat	sigmoidal
Morus rubra	N	growth	increase							unimodal
Morus rubra	N	survival	flat							flat		flat
Morus rubra	S	growth	sigmoidal							flat
Morus rubra	S	survival	sigmoidal							flat		flat
Nyssa aquatica	N	growth	flat								flat
Nyssa aquatica	N	survival	flat								flat
Nyssa aquatica	S	growth	sigmoidal								sigmoidal
Nyssa aquatica	S	survival	sigmoidal								sigmoidal
Nyssa biflora	N	growth	unimodal								unimodal
Nyssa biflora	N	survival	unimodal								flat
Nyssa biflora	S	growth	sigmoidal								sigmoidal
Nyssa biflora	S	survival	sigmoidal								sigmoidal
Nyssa sylvatica	N	growth	NS*								flat	unimodal
Nyssa sylvatica	N	survival	unimodal								flat	flat
Nyssa sylvatica	S	growth	NS*								decrease	flat
Nyssa sylvatica	S	survival	flat								flat	sigmoidal
Ostrya virginiana	N	growth	flat								flat	flat	flat
Ostrya virginiana	N	survival	flat								unimodal	flat	flat
Ostrya virginiana	S	growth	flat								flat	sigmoidal	flat
Ostrya virginiana	S	survival	decrease								decrease	flat	sigmoidal
Oxydendrum arboreum	N	growth	flat								flat	increase
Oxydendrum arboreum	N	survival	flat								flat	unimodal
Oxydendrum arboreum	S	growth	flat								flat	sigmoidal
Oxydendrum arboreum	S	survival	sigmoidal								sigmoidal	sigmoidal
Persea borbonia	N	growth	increase								flat
Persea borbonia	N	survival	flat								unimodal
Persea borbonia	S	growth	sigmoidal								sigmoidal
Persea borbonia	S	survival	sigmoidal								flat
Picea abies	N	survival	flat
Picea abies	S	survival	flat
Picea engelmannii	N	growth	decrease						decrease
Picea engelmannii	N	survival	unimodal	unimodal			unimodal		flat
Picea engelmannii	S	growth	sigmoidal						sigmoidal
Picea engelmannii	S	survival	decrease	decrease			decrease		decrease
Picea glauca	N	growth	flat										flat
Picea glauca	N	survival	decrease										decrease
Picea glauca	S	growth	sigmoidal										sigmoidal
Picea glauca	S	survival	sigmoidal										sigmoidal
Picea mariana	N	growth	flat										increase
Picea mariana	N	survival	flat										unimodal
Picea mariana	S	growth	sigmoidal										sigmoidal
Picea mariana	S	survival	sigmoidal										sigmoidal
Picea rubens	N	growth	decrease										decrease
Picea rubens	N	survival	flat									flat	flat
Picea rubens	S	growth	sigmoidal										sigmoidal
Picea rubens	S	survival	sigmoidal									flat	sigmoidal
Pinus albicaulis	N	growth	increase						increase
Pinus albicaulis	N	survival	increase						flat
Pinus albicaulis	S	growth	sigmoidal						sigmoidal
Pinus albicaulis	S	survival	sigmoidal						flat
Pinus banksiana	N	growth	increase									flat	increase
Pinus banksiana	N	survival	flat									NS*	unimodal
Pinus banksiana	S	growth	decrease									decrease	sigmoidal
Pinus banksiana	S	survival	sigmoidal									NS*	decrease
Pinus clausa	N	survival	flat								flat
Pinus clausa	S	survival	sigmoidal								sigmoidal
Pinus contorta	N	growth	increase	increase	increase				unimodal
Pinus contorta	N	survival	flat	increase	unimodal				decrease
Pinus contorta	S	growth	sigmoidal	sigmoidal	sigmoidal				sigmoidal
Pinus contorta	S	survival	sigmoidal	flat	flat				decrease
Pinus echinata	N	growth	flat								unimodal	increase
Pinus echinata	N	survival	flat								flat	flat
Pinus echinata	S	growth	sigmoidal								sigmoidal	flat
Pinus echinata	S	survival	sigmoidal								sigmoidal	sigmoidal
Pinus edulis	N	growth	increase				flat	increase	increase
Pinus edulis	N	survival	increase				flat	flat	flat
Pinus edulis	S	growth	sigmoidal				sigmoidal	sigmoidal	sigmoidal
Pinus edulis	S	survival	sigmoidal				flat	decrease	sigmoidal
Pinus elliottii	N	growth	flat								flat
Pinus elliottii	N	survival	unimodal								unimodal
Pinus elliottii	S	growth	sigmoidal								sigmoidal
Pinus elliottii	S	survival	sigmoidal								sigmoidal
Pinus flexilis	N	growth	increase
Pinus flexilis	N	survival	unimodal						unimodal
Pinus flexilis	S	growth	sigmoidal
Pinus flexilis	S	survival	flat						sigmoidal
Pinus jeffreyi	N	growth	flat		unimodal
Pinus jeffreyi	N	survival	flat		flat
Pinus jeffreyi	S	growth	sigmoidal		sigmoidal
Pinus jeffreyi	S	survival	flat		flat
Pinus lambertiana	N	growth	increase		unimodal
Pinus lambertiana	N	survival	flat		flat
Pinus lambertiana	S	growth	sigmoidal		sigmoidal
Pinus lambertiana	S	survival	flat		flat
Pinus monophylla	N	growth	unimodal				flat
Pinus monophylla	N	survival	NS*				flat
Pinus monophylla	S	growth	sigmoidal				sigmoidal
Pinus monophylla	S	survival	NS*				flat
Pinus monticola	N	growth	flat
Pinus monticola	N	survival	flat		NS*
Pinus monticola	S	growth	flat
Pinus monticola	S	survival	flat		NS*
Pinus palustris	N	growth	unimodal								unimodal
Pinus palustris	N	survival	flat								flat
Pinus palustris	S	growth	sigmoidal								sigmoidal
Pinus palustris	S	survival	sigmoidal								sigmoidal
Pinus ponderosa	N	growth	increase	increase	unimodal		increase	NS*	flat
Pinus ponderosa	N	survival	flat	flat	unimodal		flat	flat	flat
Pinus ponderosa	S	growth	sigmoidal	sigmoidal	sigmoidal		sigmoidal	NS*	sigmoidal
Pinus ponderosa	S	survival	decrease	flat	decrease		flat	sigmoidal	decrease
Pinus resinosa	N	growth	increase									unimodal	increase
Pinus resinosa	N	survival	flat									unimodal	flat
Pinus resinosa	S	growth	decrease									sigmoidal	sigmoidal
Pinus resinosa	S	survival	sigmoidal									sigmoidal	sigmoidal
Pinus rigida	N	growth	unimodal								flat	unimodal
Pinus rigida	N	survival	flat								unimodal	NS*
Pinus rigida	S	growth	sigmoidal								sigmoidal	sigmoidal
Pinus rigida	S	survival	sigmoidal								sigmoidal	NS*
Pinus serotina	N	growth	unimodal								unimodal
Pinus serotina	N	survival	unimodal								unimodal
Pinus serotina	S	growth	sigmoidal								sigmoidal
Pinus serotina	S	survival	flat								sigmoidal
Pinus strobus	N	growth	increase									increase	increase
Pinus strobus	N	survival	increase									flat	flat
Pinus strobus	S	growth	sigmoidal									sigmoidal	sigmoidal
Pinus strobus	S	survival	sigmoidal									sigmoidal	flat
Pinus sylvestris	N	growth	flat
Pinus sylvestris	N	survival	unimodal
Pinus sylvestris	S	growth	sigmoidal
Pinus sylvestris	S	survival	sigmoidal
Pinus taeda	N	growth	flat								flat	unimodal
Pinus taeda	N	survival	flat							flat	unimodal	unimodal
Pinus taeda	S	growth	sigmoidal								decrease	sigmoidal
Pinus taeda	S	survival	sigmoidal							flat	sigmoidal	sigmoidal
Pinus virginiana	N	growth	increase								flat	unimodal
Pinus virginiana	N	survival	unimodal								unimodal	flat
Pinus virginiana	S	growth	sigmoidal								sigmoidal	sigmoidal
Pinus virginiana	S	survival	sigmoidal								sigmoidal	sigmoidal
Platanus occidentalis	N	growth	flat								increase	decrease
Platanus occidentalis	N	survival	flat								flat	flat
Platanus occidentalis	S	growth	sigmoidal								sigmoidal	sigmoidal
Platanus occidentalis	S	survival	flat								sigmoidal	decrease
Populus balsamifera	N	growth	decrease										flat
Populus balsamifera	N	survival	decrease										flat
Populus balsamifera	S	growth	sigmoidal										sigmoidal
Populus balsamifera	S	survival	sigmoidal										sigmoidal
Populus deltoides	N	growth	increase									unimodal
Populus deltoides	N	survival	flat									flat
Populus deltoides	S	growth	sigmoidal									sigmoidal
Populus deltoides	S	survival	flat									flat
Populus grandidentata	N	growth	increase									flat	flat
Populus grandidentata	N	survival	unimodal									unimodal	flat
Populus grandidentata	S	growth	sigmoidal									sigmoidal	sigmoidal
Populus grandidentata	S	survival	sigmoidal									sigmoidal	decrease
Populus tremuloides	N	growth	NS*				increase		increase			unimodal	increase
Populus tremuloides	N	survival	flat				increase		flat			decrease	flat
Populus tremuloides	S	growth	NS*				sigmoidal		sigmoidal			sigmoidal	sigmoidal
Populus tremuloides	S	survival	sigmoidal				sigmoidal		flat			sigmoidal	sigmoidal
Prunus pensylvanica	N	growth	flat
Prunus pensylvanica	N	survival	unimodal										flat
Prunus pensylvanica	S	growth	sigmoidal
Prunus pensylvanica	S	survival	sigmoidal										sigmoidal
Prunus serotina	N	growth	unimodal							NS*	decrease	unimodal	increase
Prunus serotina	N	survival	unimodal							unimodal	NS*	unimodal	unimodal
Prunus serotina	S	growth	sigmoidal							NS*	flat	flat	sigmoidal
Prunus serotina	S	survival	sigmoidal							decrease	NS*	sigmoidal	sigmoidal
Pseudotsuga menziesii	N	growth	increase	NS*	increase		increase	increase	increase
Pseudotsuga menziesii	N	survival	unimodal	unimodal	flat		unimodal	flat	decrease
Pseudotsuga menziesii	S	growth	sigmoidal	NS*	sigmoidal		sigmoidal	sigmoidal	sigmoidal
Pseudotsuga menziesii	S	survival	sigmoidal	decrease	decrease		decrease	sigmoidal	decrease
Quercus alba	N	growth	increase							NS*	flat	increase	unimodal
Quercus alba	N	survival	flat							flat	decrease	NS*	flat
Quercus alba	S	growth	sigmoidal							NS*	sigmoidal	sigmoidal	sigmoidal
Quercus alba	S	survival	sigmoidal							sigmoidal	sigmoidal	NS*	sigmoidal
Quercus arizonica	N	growth	unimodal
Quercus arizonica	N	survival	flat					flat
Quercus arizonica	S	growth	decrease
Quercus arizonica	S	survival	flat					flat
Quercus chrysolepis	N	growth	unimodal		unimodal
Quercus chrysolepis	N	survival	increase		flat
Quercus chrysolepis	S	growth	sigmoidal		sigmoidal
Quercus chrysolepis	S	survival	sigmoidal		sigmoidal
Quercus coccinea	N	growth	unimodal								increase	unimodal
Quercus coccinea	N	survival	unimodal								flat	NS*
Quercus coccinea	S	growth	sigmoidal								sigmoidal	flat
Quercus coccinea	S	survival	decrease								sigmoidal	NS*
Quercus douglasii	N	growth	NS*		unimodal
Quercus douglasii	N	survival	flat		flat
Quercus douglasii	S	growth	NS*		sigmoidal
Quercus douglasii	S	survival	flat		flat
Quercus ellipsoidalis	N	growth	increase									flat	increase
Quercus ellipsoidalis	N	survival	flat									increase	flat
Quercus ellipsoidalis	S	growth	sigmoidal									sigmoidal	sigmoidal
Quercus ellipsoidalis	S	survival	flat									sigmoidal	flat
Quercus falcata	N	growth	unimodal								NS*	NS*
Quercus falcata	N	survival	decrease								decrease	unimodal
Quercus falcata	S	growth	flat								NS*	NS*
Quercus falcata	S	survival	flat								flat	flat
Quercus gambelii	N	growth	increase				decrease	NS*
Quercus gambelii	N	survival	flat				increase	flat	flat
Quercus gambelii	S	growth	flat				flat	NS*
Quercus gambelii	S	survival	flat				flat	flat	sigmoidal
Quercus garryana	N	growth	increase		flat
Quercus garryana	N	survival	flat		flat
Quercus garryana	S	growth	sigmoidal		sigmoidal
Quercus garryana	S	survival	flat		flat
Quercus imbricaria	N	growth	flat							flat
Quercus imbricaria	N	survival	flat							unimodal
Quercus imbricaria	S	growth	flat							flat
Quercus imbricaria	S	survival	flat							flat
Quercus kelloggii	N	growth	increase		increase
Quercus kelloggii	N	survival	unimodal		unimodal
Quercus kelloggii	S	growth	sigmoidal		sigmoidal
Quercus kelloggii	S	survival	flat		flat
Quercus laevis	N	growth	NS*								flat
Quercus laevis	N	survival	flat								flat
Quercus laevis	S	growth	NS*								flat
Quercus laevis	S	survival	flat								flat
Quercus laurifolia	N	growth	flat								increase
Quercus laurifolia	N	survival	NS*								NS*
Quercus laurifolia	S	growth	sigmoidal								sigmoidal
Quercus laurifolia	S	survival	NS*								NS*
Quercus lyrata	N	growth	NS*								NS*
Quercus lyrata	N	survival	flat								flat
Quercus lyrata	S	growth	NS*								NS*
Quercus lyrata	S	survival	flat								flat
Quercus macrocarpa	N	growth	unimodal						increase	flat		decrease	flat
Quercus macrocarpa	N	survival	flat						flat	unimodal		flat	flat
Quercus macrocarpa	S	growth	sigmoidal						sigmoidal	flat		sigmoidal	sigmoidal
Quercus macrocarpa	S	survival	flat						decrease	sigmoidal		flat	decrease
Quercus marilandica	N	growth	flat								unimodal	unimodal
Quercus marilandica	N	survival	unimodal								flat	unimodal
Quercus marilandica	S	growth	decrease								sigmoidal	sigmoidal
Quercus marilandica	S	survival	flat								sigmoidal	sigmoidal
Quercus muehlenbergii	N	growth	NS*									NS*
Quercus muehlenbergii	N	survival	decrease									decrease
Quercus muehlenbergii	S	growth	NS*									NS*
Quercus muehlenbergii	S	survival	sigmoidal									flat
Quercus nigra	N	growth	unimodal								unimodal
Quercus nigra	N	survival	decrease								decrease
Quercus nigra	S	growth	sigmoidal								sigmoidal
Quercus nigra	S	survival	decrease								sigmoidal
Quercus pagoda	N	growth	flat								flat
Quercus pagoda	N	survival	decrease								flat
Quercus pagoda	S	growth	sigmoidal								sigmoidal
Quercus pagoda	S	survival	flat								flat
Quercus palustris	N	growth	unimodal									NS*
Quercus palustris	N	survival	flat									flat
Quercus palustris	S	growth	sigmoidal									NS*
Quercus palustris	S	survival	flat									flat
Quercus phellos	N	growth	flat								flat
Quercus phellos	N	survival	flat								flat
Quercus phellos	S	growth	flat								flat
Quercus phellos	S	survival	decrease								flat
Quercus prinus	N	growth	NS*								flat	NS*	flat
Quercus prinus	N	survival	NS*								flat	flat	unimodal
Quercus prinus	S	growth	NS*								sigmoidal	NS*	flat
Quercus prinus	S	survival	NS*								sigmoidal	sigmoidal	sigmoidal
Quercus rubra	N	growth	increase							increase	NS*	NS*	increase
Quercus rubra	N	survival	flat							flat	flat	flat	unimodal
Quercus rubra	S	growth	sigmoidal							flat	NS*	NS*	sigmoidal
Quercus rubra	S	survival	sigmoidal							flat	flat	sigmoidal	flat
Quercus stellata	N	growth	increase							flat	NS*	increase
Quercus stellata	N	survival	flat							flat	unimodal	flat
Quercus stellata	S	growth	sigmoidal							decrease	NS*	sigmoidal
Quercus stellata	S	survival	sigmoidal							decrease	decrease	sigmoidal
Quercus velutina	N	growth	increase							flat	flat	increase	unimodal
Quercus velutina	N	survival	unimodal							unimodal	decrease	flat	flat
Quercus velutina	S	growth	sigmoidal							flat	sigmoidal	sigmoidal	sigmoidal
Quercus velutina	S	survival	sigmoidal							sigmoidal	sigmoidal	sigmoidal	sigmoidal
Quercus virginiana	N	growth	unimodal								increase
Quercus virginiana	N	survival	unimodal								unimodal
Quercus virginiana	S	growth	sigmoidal								sigmoidal
Quercus virginiana	S	survival	decrease								sigmoidal
Quercus wislizeni	N	growth	NS*		increase
Quercus wislizeni	N	survival	unimodal		NS*
Quercus wislizeni	S	growth	NS*		sigmoidal
Quercus wislizeni	S	survival	flat		NS*
Robinia pseudoacacia	N	growth	increase									increase
Robinia pseudoacacia	N	survival	flat									unimodal
Robinia pseudoacacia	S	growth	sigmoidal									decrease
Robinia pseudoacacia	S	survival	sigmoidal									sigmoidal
Sabal palmetto	N	growth	flat
Sabal palmetto	N	survival	flat								unimodal
Sabal palmetto	S	growth	flat
Sabal palmetto	S	survival	sigmoidal								sigmoidal
Salix nigra	N	growth	unimodal								unimodal	unimodal
Salix nigra	N	survival	flat								flat	flat
Salix nigra	S	growth	sigmoidal								sigmoidal	sigmoidal
Salix nigra	S	survival	flat								sigmoidal	flat
Sassafras albidum	N	growth	increase									unimodal
Sassafras albidum	N	survival	flat								flat	unimodal
Sassafras albidum	S	growth	flat									sigmoidal
Sassafras albidum	S	survival	sigmoidal								sigmoidal	sigmoidal
Sequoia sempervirens	N	growth	increase		increase
Sequoia sempervirens	N	survival	NS*		flat
Sequoia sempervirens	S	growth	sigmoidal		sigmoidal
Sequoia sempervirens	S	survival	NS*		flat
Taxodium ascendens	N	growth	NS*								increase			increase
Taxodium ascendens	N	survival	flat								flat			flat
Taxodium ascendens	S	growth	NS*								sigmoidal			sigmoidal
Taxodium ascendens	S	survival	flat								flat			sigmoidal
Taxodium distichum	N	growth	flat								flat
Taxodium distichum	N	survival	flat								decrease
Taxodium distichum	S	growth	sigmoidal								sigmoidal
Taxodium distichum	S	survival	decrease								sigmoidal
Thuja occidentalis	N	growth	increase										increase
Thuja occidentalis	N	survival	flat										flat
Thuja occidentalis	S	growth	sigmoidal										sigmoidal
Thuja occidentalis	S	survival	sigmoidal										sigmoidal
Thuja plicata	N	growth	NS*	NS*					increase
Thuja plicata	N	survival	flat	flat					flat
Thuja plicata	S	growth	NS*	NS*					sigmoidal
Thuja plicata	S	survival	flat	flat					flat
Tilia americana	N	growth	increase									increase	increase
Tilia americana	N	survival	increase							flat		flat	flat
Tilia americana	S	growth	sigmoidal									sigmoidal	sigmoidal
Tilia americana	S	survival	sigmoidal							flat		sigmoidal	decrease
Triadica sebifera	N	growth	unimodal								unimodal
Triadica sebifera	N	survival	flat								flat
Triadica sebifera	S	growth	sigmoidal								sigmoidal
Triadica sebifera	S	survival	flat								flat
Tsuga canadensis	N	growth	decrease									flat	flat
Tsuga canadensis	N	survival	unimodal									unimodal	unimodal
Tsuga canadensis	S	growth	sigmoidal									sigmoidal	sigmoidal
Tsuga canadensis	S	survival	flat									decrease	flat
Tsuga heterophylla	N	growth	NS*	NS*					NS*
Tsuga heterophylla	N	survival	flat	unimodal					flat
Tsuga heterophylla	S	growth	NS*	NS*					NS*
Tsuga heterophylla	S	survival	sigmoidal	sigmoidal					flat
Tsuga mertensiana	N	growth	increase	flat
Tsuga mertensiana	N	survival	NS*	increase
Tsuga mertensiana	S	growth	sigmoidal	sigmoidal
Tsuga mertensiana	S	survival	NS*	flat
Ulmus alata	N	growth	NS*								NS*
Ulmus alata	N	survival	decrease								decrease
Ulmus alata	S	growth	NS*								NS*
Ulmus alata	S	survival	sigmoidal								flat
Ulmus americana	N	growth	increase							increase	unimodal	increase	NS*
Ulmus americana	N	survival	decrease							unimodal	unimodal	flat	unimodal
Ulmus americana	S	growth	sigmoidal							sigmoidal	sigmoidal	sigmoidal	NS*
Ulmus americana	S	survival	sigmoidal							sigmoidal	sigmoidal	sigmoidal	decrease
Ulmus rubra	N	growth	increase								unimodal	increase
Ulmus rubra	N	survival	decrease							flat	flat	decrease
Ulmus rubra	S	growth	sigmoidal								sigmoidal	sigmoidal
Ulmus rubra	S	survival	sigmoidal							decrease	flat	decrease

## Sheet: S6
Table S6. Summary of n1 for growth of tree species across United States Forest Service Divisions and the conterminous U.S. (CONUS). Note, for species with a unimodal growth response to N deposition, the value of n1 equals the estimated critical load (CL) of N deposition (kg N ha-1 yr-1). For species with an increasing growth relationship to N deposition, the CL is greater than the maximum N depos…
Species	CONUS	Warm Continental (21)	Hot Continental (22)	Subtropical (23)	Marine (24)	Prairie (25)	Mediterranean (26)	Tropical/ Subtropical Steppe (31)	Tropical/ Subtropical Desert (32)	Temperate Steppe (33)	Temperate Desert (34)	Savannah (41)
Abies amabilis	3.89607				3.79918
Abies balsamea	3.29328	3.21282
Abies concolor	101.424				104.811		109.671				109.566
Abies grandis	109.918				37.8307					109.915
Abies lasiocarpa	27.2077				NA					NS*	109.903
Abies magnifica	12.8384						18.2825
Abies shastensis	2.83644				NA
Acer barbatum	NA
Acer macrophyllum	NS*				NS*
Acer negundo	NA		0.01	NA		109.711
Acer pensylvanicum	3.53897
Acer rubrum	109.918	109.918	109.883	107.006
Acer saccharinum	109.649	109.449	109.918			NA
Acer saccharum	NA	0.01	NS*
Ailanthus altissima	NA		11.5292
Alnus rubra	0.204311				0.0639018
Amelanchier spp.	109.917		109.915
Arbutus menziesii	109.918						109.918
Betula alleghaniensis	91.1237	NA	NS*
Betula lenta	NA	NA	108.037
Betula nigra	0.01			0.01
Betula papyrifera	NA	NA	10.3568
Calocedrus decurrens	109.918						NA
Carpinus caroliniana	NS*			12.3211
Carya alba	NS*		109.885	NS*
Carya cordiformis	109.159	109.918	105.871			101.227
Carya glabra	101.076		107.639	NA
Carya ovata	NA		NS*	NA		NA
Carya texana	109.917		109.916	NA
Celtis laevigata	NS*			NS*
Celtis occidentalis	19.0373		NA			NA
Cercis canadensis	NA
Cercocarpus ledifolius	0.01										0.82093
Cornus florida	NA		NA	104.49
Diospyros virginiana	NS*		NS*	NA
Fagus grandifolia	12.5106	8.82627	NA	NA
Fraxinus americana	45.3735	69.686	NS*	NA
Fraxinus nigra	109.918	109.918	NA
Fraxinus pennsylvanica	21.9063	12.764	16.8764	19.7716		NA				75.6055
Gleditsia triacanthos	NA		NA			NA
Gordonia lasianthus	14.7815			16.5592
Ilex opaca	NA			NA
Juglans nigra	109.917		109.918			96.4976
Juniperus deppeana	100.671							32.198
Juniperus monosperma	NA							70.9936
Juniperus occidentalis	49.4335						109.918				108.385
Juniperus osteosperma	109.685							65.7453	3.19066	NA	109.918
Juniperus scopulorum	9.05282									72.0733
Juniperus virginiana	NA		109.918	0.170612		109.918				2.93523
Larix laricina	NA	NA
Larix occidentalis	49.4247									NS*
Liquidambar styraciflua	NA		NS*	109.918
Liriodendron tulipifera	109.918		26.1104	109.916
Lithocarpus densiflorus	5.80338						5.32058
Maclura pomifera	62.7372		13.0006			60.0219
Magnolia acuminata	37.766		109.916
Magnolia virginiana	12.4934			11.1433
Malus spp.	36.6609	NA
Morus rubra	106.758					21.2226
Nyssa aquatica	NA			NA
Nyssa biflora	15.8985			14.3
Nyssa sylvatica	NS*		15.2202	NA
Ostrya virginiana	NA	NA	NA	NA
Oxydendrum arboreum	NA		99.1482	NA
Persea borbonia	72.5925			NA
Picea engelmannii	0.998718									0.01
Picea glauca	NA	NA
Picea mariana	NA	109.564
Picea rubens	0.01	0.0119171
Pinus albicaulis	109.918									109.918
Pinus banksiana	24.8862	69.7506	NA
Pinus contorta	105.195				109.918		103.727			5.29282
Pinus echinata	NA		105.449	9.73263
Pinus edulis	109.734							51.2089		109.908	NA
Pinus elliottii	NA			NA
Pinus flexilis	32.8319
Pinus jeffreyi	NA						6.46767
Pinus lambertiana	104.501						9.74608
Pinus monophylla	7.97428										NA
Pinus monticola	NA
Pinus palustris	11.9924			12.3391
Pinus ponderosa	109.918				58.8257		8.763	NS*		NA	109.918
Pinus resinosa	28.82	109.918	8.82204
Pinus rigida	8.53412		8.90942	NA
Pinus serotina	13.3417			13.4155
Pinus strobus	109.918	107.676	52.3824
Pinus sylvestris	NA
Pinus taeda	NA		13.7474	NA
Pinus virginiana	18.5922		12.9972	NA
Platanus occidentalis	NA		0.01	62.014
Populus balsamifera	0.01	NA
Populus deltoides	109.918		21.7337
Populus grandidentata	99.3503	NA	NA
Populus tremuloides	NS*	108.133	7.97837							97.1703	109.918
Prunus pensylvanica	NA
Prunus serotina	15.9429	109.913	11.6961	0.0216539		NS*
Pseudotsuga menziesii	109.918				NS*		109.918	33.3773		109.918	109.918
Quercus alba	109.918	8.96761	109.918	NA		NS*
Quercus arizonica	6.28944
Quercus chrysolepis	9.05521						9.70018
Quercus coccinea	19.2345		17.4739	109.869
Quercus douglasii	NS*						6.79493
Quercus ellipsoidalis	109.918	109.918	NA
Quercus falcata	10.3974		NS*	NS*
Quercus gambelii	19.4558							NS*	NS*		0.01
Quercus garryana	100.178						NA
Quercus imbricaria	NA					NA
Quercus kelloggii	108.521						108.569
Quercus laevis	NS*			NA
Quercus laurifolia	NA			109.918
Quercus lyrata	NS*			NS*
Quercus macrocarpa	6.67253	NA	0.0215487			NA				14.5803
Quercus marilandica	NA		13.2463	19.9013
Quercus muehlenbergii	NS*		NS*
Quercus nigra	12.1225			12.3461
Quercus pagoda	NA			NA
Quercus palustris	13.9563		NS*
Quercus phellos	NA			NA
Quercus prinus	NS*	NA	NS*	NA
Quercus rubra	109.918	109.918	NS*	NS*		60.8984
Quercus stellata	96.9633		109.007	NS*		NA
Quercus velutina	109.918	10.6178	70.1044	NA		NA
Quercus virginiana	51.1543			103.667
Quercus wislizeni	NS*						109.918
Robinia pseudoacacia	75.8704		48.824
Sabal palmetto	NA
Salix nigra	9.33527		9.58831	11.7528
Sassafras albidum	31.8571		14.4873
Sequoia sempervirens	109.566						109.918
Taxodium ascendens	NS*			109.918								77.8771
Taxodium distichum	NA			NA
Thuja occidentalis	109.918	109.918
Thuja plicata	NS*				NS*					109.696
Tilia americana	109.918	106.945	108.432
Triadica sebifera	8.79275			8.44
Tsuga canadensis	0.0100207	NA	NA
Tsuga heterophylla	NS*				NS*					NS*
Tsuga mertensiana	102.112				NA
Ulmus alata	NS*			NS*
Ulmus americana	105.631	NS*	109.918	28.5408		109.918
Ulmus rubra	109.918		27.8974	20.347

## Sheet: S7
Table S7. Summary of n1 for survival of tree species across United States Forest Service Divisions and the conterminous U.S. (CONUS). Note, for species with a unimodal survival response to N deposition, the value of n1 equals the estimated critical load (CL) of N deposition (kg N ha-1 yr-1). For species with an increasing survival relationship to N deposition, the CL is greater than the maximum N…
Species	CONUS	Warm Continental (21)	Hot Continental (22)	Subtropical (23)	Marine (24)	Prairie (25)	Mediterranean (26)	Tropical/ Subtropical Steppe (31)	Tropical/ Subtropical Desert (32)	Temperate Steppe (33)	Temperate Desert (34)	Savannah (41)
Abies amabilis	NA				53.9267
Abies balsamea	49.2261	NA
Abies concolor	NA				NS*		NA			NA	NA
Abies grandis	5.84395				NA					NA
Abies lasiocarpa	NS*				NA					NS*
Abies lasiocarpa var. arizonica	NA									NA
Abies magnifica	0.903974						0.468777
Abies shastensis	NA				NA
Acer barbatum	NA			NA
Acer macrophyllum	NA				NA
Acer negundo	NA		NA	NA		NA
Acer pensylvanicum	39.2371	NA
Acer rubrum	5.44936	3.18857	NA	NA
Acer saccharinum	NA	NA	NA			NA
Acer saccharum	48.7471	NS*	11.9356
Ailanthus altissima	21.3081		25.7458
Alnus rubra	1.04393				NA
Amelanchier spp.	NA		NA
Arbutus menziesii	NA						50.0339
Betula alleghaniensis	NA	46.9047	NA
Betula lenta	NS*	7.82828	1.40675
Betula nigra	3.13608			2.20785
Betula papyrifera	NA	NA	NA
Betula populifolia	NA	17.2571
Calocedrus decurrens	NA				NA		NA
Carpinus caroliniana	21.727			NA
Carya alba	5.23127		NA	NA
Carya cordiformis	NA	8.98072	NA			NS*
Carya glabra	23.6903		NA	2.56063
Carya ovata	NA		NA	NA		NA
Carya texana	NA		NA	43.2069
Celtis laevigata	NA			NA
Celtis occidentalis	5.76072		NA			NA
Cercis canadensis	NA		NA
Cercocarpus ledifolius	NS*										NA
Cornus florida	6.35788		14.9297	NS*
Crataegus spp.	NA
Diospyros virginiana	NA		9.75287	NA
Fagus grandifolia	9.53727	35.7983	NA	NA
Fraxinus americana	6.59624	NA	5.92936	NA		22.2993
Fraxinus nigra	46.1735	NA	13.3269
Fraxinus pennsylvanica	5.49719	NA	8.06601	NA		NA				NA
Gleditsia triacanthos	NA		NA			11.8737
Gordonia lasianthus	NA			32.5376
Ilex opaca	7.30835			6.75785
Juglans nigra	14.2221		13.8039			NA
Juniperus deppeana	NA							47.8702
Juniperus monosperma	NA							NA		NA
Juniperus occidentalis	NA						NA				NA
Juniperus osteosperma	1.74347							NA	2.98711	NA	NS*
Juniperus scopulorum	NA									NA	NA
Juniperus virginiana	12.7644		11.8383	NA		NA				NA
Larix laricina	5.92706	NA	NA
Larix occidentalis	NA									NA
Liquidambar styraciflua	4.89629		29.2543	4.99288
Liriodendron tulipifera	NA		NS*	6.35563
Lithocarpus densiflorus	NA						NA
Maclura pomifera	NA		NA			NA
Magnolia acuminata	NA		NA
Magnolia virginiana	4.25806			NA
Malus spp.	NA	23.8494	NA
Morus rubra	NA		NA			NA
Nyssa aquatica	NA			NA
Nyssa biflora	13.1075			NA
Nyssa sylvatica	5.79069		NA	NA
Ostrya virginiana	NA	NA	NA	5.14978
Oxydendrum arboreum	NA		8.51944	NA
Persea borbonia	NA			16.8881
Picea abies	NA
Picea engelmannii	9.01558				2.13134					NA	4.80008
Picea glauca	3.02509	1.96299
Picea mariana	NA	5.21339
Picea rubens	NA	NA	NA
Pinus albicaulis	55.4269									NA
Pinus banksiana	NA	5.06067	NS*
Pinus clausa	NA			NA
Pinus contorta	NA				39.7516		5.03195			0.00112297
Pinus echinata	NA		NA	NA
Pinus edulis	19.4356							NA		NA	NA
Pinus elliottii	5.14338			4.39409
Pinus flexilis	4.61107									4.82491
Pinus jeffreyi	NA						NA
Pinus lambertiana	NA						NA
Pinus monophylla	NS*										NA
Pinus monticola	NA						NS*
Pinus palustris	NA			NA
Pinus ponderosa	NA				NA		9.78815	NA		NA	NA
Pinus resinosa	NA	NA	8.19576
Pinus rigida	NA		NS*	9.45097
Pinus serotina	15.863			19.5574
Pinus strobus	20.1041	NA	NA
Pinus sylvestris	7.90744
Pinus taeda	NA		15.4877	4.32294		NA
Pinus virginiana	9.21152		NA	9.22302
Platanus occidentalis	NA		NA	NA
Populus balsamifera	0.975266	NA
Populus deltoides	NA		NA
Populus grandidentata	7.38484	NA	6.49732
Populus tremuloides	NA	NA	3.26039							NA	41.5726
Prunus pensylvanica	8.96426	NA
Prunus serotina	9.49865	11.7562	10.877	NS*		15.0421
Pseudotsuga menziesii	1.88848				2.89295		NA	NA		0.385628	4.54716
Quercus alba	NA	NA	NS*	4.55103		NA
Quercus arizonica	NA							NA
Quercus chrysolepis	22.0954						NA
Quercus coccinea	4.76993		NS*	NA
Quercus douglasii	NA						NA
Quercus ellipsoidalis	NA	NA	25.4083
Quercus falcata	4.91913		9.00351	3.47762
Quercus gambelii	NA							NA		NA	24.2875
Quercus garryana	NA						NA
Quercus imbricaria	NA					12.3661
Quercus kelloggii	3.62013						3.56309
Quercus laevis	NA			NA
Quercus laurifolia	NS*			NS*
Quercus lyrata	NA			NA
Quercus macrocarpa	NA	NA	NA			14.1505				NA
Quercus marilandica	7.95945		10.0781	NA
Quercus muehlenbergii	3.85188		3.39901
Quercus nigra	1.91983			1.89784
Quercus pagoda	3.61553			NA
Quercus palustris	NA		NA
Quercus phellos	NA			NA
Quercus prinus	NS*	9.10544	NA	NA
Quercus rubra	NA	3.63016	NA	NA		NA
Quercus stellata	NA		NA	6.55798		NA
Quercus velutina	5.71803	NA	NA	5.66407		13.6917
Quercus virginiana	5.72438			5.77477
Quercus wislizeni	2.90983						NS*
Robinia pseudoacacia	NA		19.0554
Sabal palmetto	NA			6.06868
Salix nigra	NA		NA	NA
Sassafras albidum	NA		14.7166	NA
Sequoia sempervirens	NS*						NA
Taxodium ascendens	NA			NA								NA
Taxodium distichum	NA			3.18609
Thuja occidentalis	NA	NA
Thuja plicata	NA				NA					NA
Tilia americana	55.3001	NA	NA			NA
Triadica sebifera	NA			NA
Tsuga canadensis	5.47998	4.9968	5.68107
Tsuga heterophylla	NA				2.36411					NA
Tsuga mertensiana	NS*				14.9457
Ulmus alata	2.38856		NA	2.46193
Ulmus americana	0.0116441	6.6021	NA	54.0919		9.83994
Ulmus rubra	1.14393		5.32125	NA		NA

## Sheet: S8
Table S8. Summary of s1T and s1bar (constrained s1) of total sulfur (S) deposition (kg S ha-1 yr-1) for growth of tree species across United States Forest Service Divisions and the conterminous U.S. (CONUS). Note, critical loads of S deposition (kg S ha-1 yr-1) are derived from s1T and s1bar parameters. For more information about the calculation of CLs for S deposition, see materials and methods.…
Species	CONUS	Warm Continental (21)	Hot Continental (22)	Subtropical (23)	Marine (24)	Prairie (25)	Mediterranean (26)	Tropical/ Subtropical Steppe (31)	Tropical/ Subtropical Desert (32)	Temperate Steppe (33)	Temperate Desert (34)	Savannah (41)
Abies amabilis	1.09547				2.97966
Abies balsamea	3.56962	3.46157
Abies concolor	0.530821				NA		1.78386				NA
Abies grandis	0.180012				2.03698					0.409736
Abies lasiocarpa	NA				0.527441					NS*	1.33025
Abies magnifica	1.56797						1.56263
Abies shastensis	1.03694				1.0472
Acer barbatum	3.58427
Acer macrophyllum	NS*				NS*
Acer negundo	8.22e-06		0.000541832	6.22765		NA
Acer pensylvanicum	24.7247
Acer rubrum	2.48905	0.100564	5.61751	8.29335
Acer saccharinum	27.0897	NA	27.1173			10.6314
Acer saccharum	2.7687	2.77056	NS*
Ailanthus altissima	NA		NA
Alnus rubra	0.00101258				0.0890006
Amelanchier spp.	9.02312		NA
Arbutus menziesii	0.834317						0.837433
Betula alleghaniensis	3.4552	3.39596	NS*
Betula lenta	9.42282	18.3729	9.42776
Betula nigra	6.91092			1e-06
Betula papyrifera	4.2126	1.13144	4.84675
Calocedrus decurrens	0.454201						0.452881
Carpinus caroliniana	NS*			NA
Carya alba	NS*		NS*	10.7585
Carya cordiformis	11.0633	10.2073	NA			NA
Carya glabra	5.80234		11.4832	9.72859
Carya ovata	NA		NS*	10.5635		NA
Carya texana	4.34128		4.37084	NA
Celtis laevigata	NS*			NS*
Celtis occidentalis	14.6718		14.7578			5.47548
Cercis canadensis	NA
Cercocarpus ledifolius	1.39449										1.38823
Cornus florida	NA		NA	13.3603
Diospyros virginiana	NS*		NS*	NA
Fagus grandifolia	0.618765	1.17964	17.0375	9.35171
Fraxinus americana	NA	26.67	NS*	9.02419
Fraxinus nigra	2.441	2.41966	NA
Fraxinus pennsylvanica	9.80223	NA	6.66338	10.8123		9.06583				NA
Gleditsia triacanthos	14.591		14.9263			NA
Gordonia lasianthus	8.01632			7.99769
Ilex opaca	NA			NA
Juglans nigra	14.628		14.8527			10.0352
Juniperus deppeana	2.99339							2.98976
Juniperus monosperma	1.25159							1.21042
Juniperus occidentalis	0.945787						0.892726				0.463336
Juniperus osteosperma	1.06043							0.925184	NA	NA	0.0076616
Juniperus scopulorum	0.633467									0.37491
Juniperus virginiana	4.24839		4.32204	33.3675		6.62666				NA
Larix laricina	2.09776	2.11061
Larix occidentalis	1.74958									NS*
Liquidambar styraciflua	4.38673		NS*	4.17986
Liriodendron tulipifera	6.06146		10.8907	NA
Lithocarpus densiflorus	2.74272						NA
Maclura pomifera	3.80678		27.7469			4.83214
Magnolia acuminata	NA		NA
Magnolia virginiana	6.38404			6.37284
Malus spp.	1e-06	13.3249
Morus rubra	4.7227					NA
Nyssa aquatica	9.3628			9.3674
Nyssa biflora	3.23423			15.3218
Nyssa sylvatica	NS*		NA	0.225596
Ostrya virginiana	NA	NA	2.28359	NA
Oxydendrum arboreum	NA		16.7399	NA
Persea borbonia	7.77413			7.81063
Picea engelmannii	0.538383									2.56179
Picea glauca	2.99099	2.59723
Picea mariana	2.07559	2.06777
Picea rubens	4.85934	6.02881
Pinus albicaulis	0.770193									1.1952
Pinus banksiana	0.31025	3.95464	0.207668
Pinus contorta	0.634219				0.679053		0.498949			0.870764
Pinus echinata	5.12587		NA	5.11363
Pinus edulis	0.950707							0.449707		1.05853	0.933245
Pinus elliottii	2.63249			4.43631
Pinus flexilis	1.41274
Pinus jeffreyi	1.52541						0.216815
Pinus lambertiana	1.44127						1.43532
Pinus monophylla	0.358284										0.270014
Pinus monticola	NA
Pinus palustris	3.93383			0.685277
Pinus ponderosa	0.67477				0.396941		0.469931	NS*		0.427568	0.890539
Pinus resinosa	0.527527	4.38772	6.14324
Pinus rigida	10.1723		10.1295	12.5234
Pinus serotina	9.68181			9.68819
Pinus strobus	4.47208	4.11017	1.5776
Pinus sylvestris	3.64616
Pinus taeda	7.28833		22.3766	0.0798446
Pinus virginiana	8.53388		7.8682	16.875
Platanus occidentalis	5.62515		15.0405	5.58305
Populus balsamifera	4.58599	4.6152
Populus deltoides	23.6906		2.20113
Populus grandidentata	5.0074	4.99078	4.24998
Populus tremuloides	NS*	2.3879	4.19025							1.24877	0.648704
Prunus pensylvanica	33.0822
Prunus serotina	16.9471	52.4708	NA	NA		NS*
Pseudotsuga menziesii	0.559425				NS*		1.89048	1.2408		0.523895	0.571629
Quercus alba	4.59293	6.66576	2.68788	13.496		NS*
Quercus arizonica	0.000303978
Quercus chrysolepis	0.567304						0.523724
Quercus coccinea	7.35104		0	10.0587
Quercus douglasii	NS*						0.378934
Quercus ellipsoidalis	1.48983	1.72147	4.82794
Quercus falcata	NA		NS*	NS*
Quercus gambelii	NA							NS*			NA
Quercus garryana	0.365442						0.815811
Quercus imbricaria	NA					NA
Quercus kelloggii	0.316697						0.22106
Quercus laevis	NS*			NA
Quercus laurifolia	4.23737			2.46057
Quercus lyrata	NS*			NS*
Quercus macrocarpa	4.69601	2.25759	4.34428			NA				4.31968
Quercus marilandica	0.168236		1.13831	4.78615
Quercus muehlenbergii	NS*		NS*
Quercus nigra	7.47107			7.47922
Quercus pagoda	12.0749			13.4678
Quercus palustris	24.7916		NS*
Quercus phellos	NA			NA
Quercus prinus	NS*	NA	NS*	5.43964
Quercus rubra	4.97861	1e-06	NS*	NS*		NA
Quercus stellata	4.37104		6.30034	NS*		0.192745
Quercus velutina	4.90742	4.93528	4.96592	12.1454		NA
Quercus virginiana	4.46092			4.5099
Quercus wislizeni	NS*						1.27558
Robinia pseudoacacia	2.74669		0.161255
Sabal palmetto	NA
Salix nigra	9.40984		5.07052	9.62568
Sassafras albidum	NA		13.7101
Sequoia sempervirens	0.992842						0.97941
Taxodium ascendens	NS*			4.5207								5.05374
Taxodium distichum	9.08272			9.07712
Thuja occidentalis	4.05626	4.05765
Thuja plicata	NS*				NS*					1.3294
Tilia americana	12.4129	5.94531	12.4092
Triadica sebifera	8.00013			7.98998
Tsuga canadensis	5.31096	4.54306	6.60427
Tsuga heterophylla	NS*				NS*					NS*
Tsuga mertensiana	2.89584				2.9224
Ulmus alata	NS*			NS*
Ulmus americana	14.7841	NS*	15.0538	14.3518		2.91276
Ulmus rubra	3.94356		1e-06	11.0771

## Sheet: S9
Table S9. Summary of s1bar and s1T and the critical loads (in parentheses) of total sulfur (S) deposition (kg S ha-1 yr-1) for survival of tree species across United States Forest Service Divisions and the conterminous U.S. (CONUS). Note, critical loads of S deposition (kg S ha-1 yr-1) are derived from s1T and s1bar (constrained s1) parameters. For more information about the calculation of CLs fo…
Species	CONUS	Warm Continental (21)	Hot Continental (22)	Subtropical (23)	Marine (24)	Prairie (25)	Mediterranean (26)	Tropical/ Subtropical Steppe (31)	Tropical/ Subtropical Desert (32)	Temperate Steppe (33)	Temperate Desert (34)	Savannah (41)
Abies amabilis	NA				0.0892724
Abies balsamea	4.38886	4.37492
Abies concolor	2.26473				NS*		NA			NA	1.36281
Abies grandis	0.307292				NA					0.038315
Abies lasiocarpa	NS*				0.175906					NA	NA
Abies lasiocarpa var. arizonica	NA									NA
Abies magnifica	1.66468						1.64731
Abies shastensis	NA				NA
Acer barbatum	NA			NA
Acer macrophyllum	NA				NA
Acer negundo	88.8646		525.724	NA		NA
Acer pensylvanicum	3.77219	NA
Acer rubrum	0.85922	27.8236	5.02525	8.79057
Acer saccharinum	19.2618	NA	57.2424			NA
Acer saccharum	5.15969	NS*	12.1279
Ailanthus altissima	9.69105		9.68685
Alnus rubra	NA				NA
Amelanchier spp.	NA		NA
Arbutus menziesii	NA						0.666821
Betula alleghaniensis	4.35023	4.33309	NA
Betula lenta	NS*	NA	11.0105
Betula nigra	9.88175			10.2739
Betula papyrifera	4.71756	4.19103	5.03379
Betula populifolia	4.69522	0.225505
Calocedrus decurrens	NA				NA		NA
Carpinus caroliniana	8.88743			8.88857
Carya alba	NA		382.404	NA
Carya cordiformis	12.2355	NA	NA			NS*
Carya glabra	10.57		11.8394	11.6102
Carya ovata	29.4703		29.4081	12.4326		NA
Carya texana	NA		NA	5.19498
Celtis laevigata	11.3681			14.5368
Celtis occidentalis	10.5803		19.9951			NA
Cercis canadensis	10.005		11.6951
Cercocarpus ledifolius	NS*										207659
Cornus florida	10.9086		10.9085	NS*
Crataegus spp.	NA
Diospyros virginiana	11.0649		NA	11.0703
Fagus grandifolia	0.248492	5019.94	9.60421	NA
Fraxinus americana	5.10975	5.11797	39.3947	NA		9.18422
Fraxinus nigra	5.21261	5.08962	0.0195098
Fraxinus pennsylvanica	7.48215	7.49281	5.99657	8.70082		8.05667				NA
Gleditsia triacanthos	NA		NA			0.0824133
Gordonia lasianthus	5.6057			5.60767
Ilex opaca	NA			NA
Juglans nigra	16.7155		NA			0.0585095
Juniperus deppeana	0.925312							2.11783
Juniperus monosperma	NA							NA		0.225596
Juniperus occidentalis	NA						NA				0.036541
Juniperus osteosperma	NA							0.163468	0.171088	NA	NS*
Juniperus scopulorum	NA									NA	NA
Juniperus virginiana	10.311		10.1718	10.3191		NA				NA
Larix laricina	4.53468	4.77531	5.29095
Larix occidentalis	NA									NA
Liquidambar styraciflua	11.8059		11.953	8.96813
Liriodendron tulipifera	11.3059		NS*	12.535
Lithocarpus densiflorus	NA						NA
Maclura pomifera	17.1926		17.0912			NA
Magnolia acuminata	NA		NA
Magnolia virginiana	8.37592			8.70978
Malus spp.	16.1556	16.1594	NA
Morus rubra	9.27932		NA			NA
Nyssa aquatica	14.7007			14.9225
Nyssa biflora	8.55366			10.7369
Nyssa sylvatica	NA		9.73505	NA
Ostrya virginiana	0.252163	27.2229	NA	0.0520543
Oxydendrum arboreum	10.876		11.1027	10.1602
Persea borbonia	8.53278			NA
Picea abies	NA
Picea engelmannii	0.343892				0.127304					0.225596	0.225046
Picea glauca	27.8503	27.9276
Picea mariana	4.91783	2.40344
Picea rubens	5.85399	7.63746	NA
Pinus albicaulis	79.1846									NA
Pinus banksiana	7.87189	0.181974	NS*
Pinus clausa	8.56767			8.5348
Pinus contorta	0.620328				NA		NA			0.0104539
Pinus echinata	11.3753		12.2913	9.70667
Pinus edulis	0.985318							0.185228		1.86054	NA
Pinus elliottii	11.1818			11.2119
Pinus flexilis	NA									2.46219
Pinus jeffreyi	NA						NA
Pinus lambertiana	NA						NA
Pinus monophylla	NS*										NA
Pinus monticola	NA						NS*
Pinus palustris	8.94069			8.9408
Pinus ponderosa	0.248707				NA		0.0696427	2.6299		0.214878	NA
Pinus resinosa	9.66925	8.27184	6.75708
Pinus rigida	12.9938		NS*	15.1822
Pinus serotina	NA			8.55092
Pinus strobus	5.50725	NA	2674.23
Pinus sylvestris	37.3448
Pinus taeda	9.89233		7.58118	9.17773		NA
Pinus virginiana	10.2906		11.8854	10.4228
Platanus occidentalis	NA		0.158947	8.92538
Populus balsamifera	2.14057	2.54413
Populus deltoides	NA		NA
Populus grandidentata	NA	NA	4.88298
Populus tremuloides	3.80661	3.71102	4.87707							NA	2.5632
Prunus pensylvanica	30.6687	26.4999
Prunus serotina	26.0649	27.5826	26.0789	NS*		0.1155
Pseudotsuga menziesii	13.6322				0.0776807		0.169782	2.32121		0.0123438	0.00189915
Quercus alba	13.0525	24.1745	NS*	13.0761		8.97388
Quercus arizonica	NA							NA
Quercus chrysolepis	1.31603						1.31613
Quercus coccinea	0.0650397		NS*	13.6219
Quercus douglasii	NA						NA
Quercus ellipsoidalis	NA	NA	5.34895
Quercus falcata	NA		NA	NA
Quercus gambelii	NA							NA		1.28028	NA
Quercus garryana	NA						NA
Quercus imbricaria	NA					NA
Quercus kelloggii	NA						NA
Quercus laevis	NA			NA
Quercus laurifolia	NS*			NS*
Quercus lyrata	NA			NA
Quercus macrocarpa	NA	0.216849	NA			3.4532				0.179292
Quercus marilandica	NA		5.41805	18.0066
Quercus muehlenbergii	861847		NA
Quercus nigra	3.20723			8.54008
Quercus pagoda	NA			NA
Quercus palustris	NA		NA
Quercus phellos	3.36971			NA
Quercus prinus	NS*	24.8669	289.258	10.8803
Quercus rubra	24.8759	NA	24.796	NA		NA
Quercus stellata	11.6958		11.7889	0.190202		0.222228
Quercus velutina	10.8479	26.4182	393.19	12.8301		10.563
Quercus virginiana	1.84817			13.4849
Quercus wislizeni	NA						NS*
Robinia pseudoacacia	3.49593		10.2067
Sabal palmetto	5.17952			5.17296
Salix nigra	NA		NA	9.81525
Sassafras albidum	10.3178		9.92845	10.83
Sequoia sempervirens	NS*						NA
Taxodium ascendens	NA			NA								4.48618
Taxodium distichum	2.20889			779453
Thuja occidentalis	5.32646	28.1728
Thuja plicata	NA				NA					NA
Tilia americana	4.83095	0.224484	34.5577			NA
Triadica sebifera	NA			NA
Tsuga canadensis	NA	NA	0.220679
Tsuga heterophylla	5.64977				4.95784					NA
Tsuga mertensiana	NS*				NA
Ulmus alata	11.8271		12.3514	NA
Ulmus americana	1019.11	0.0148322	389.234	8.85306		11.1697
Ulmus rubra	10.1733		0.12974	NA		0.225595

[truncated: 4 more sheets: S10, S11, S12, S13]
